# Supplementary material for: Analysis of Different Approaches for the Selection of Reference Genes in RT-qPCR Experiments: A Case Study in Skeletal Muscle of Growing Mice
Source: Int J Mol Sci. 2017 May 16;18(5):1060. doi: 10.3390/ijms18051060 (PMC5454972; doi:10.3390/ijms18051060)
Supplement: Supplementary file 1 [file ijms-18-01060-s001.zip]

Archive with 10 entries (9 files):
- ijms-191261-supplementary/
- ijms-191261-supplementary/Figure S1.pdf
- ijms-191261-supplementary/Figure S2.pdf
- ijms-191261-supplementary/Figure S3.pdf
- ijms-191261-supplementary/File S1.pdf
- ijms-191261-supplementary/S1 Table.pdf
- ijms-191261-supplementary/S2 Table.pdf
- ijms-191261-supplementary/S3 Table.pdf
- ijms-191261-supplementary/S4 Table.pdf
- ijms-191261-supplementary/S5 Table.pdf
